# Supplementary material for: Molecular drivers of insecticide resistance in the Sahelo-Sudanian populations of a major malaria vector Anopheles coluzzii
Source: BMC Biol. 2023 May 24;21:125. doi: 10.1186/s12915-023-01610-5 (PMC10210336; doi:10.1186/s12915-023-01610-5)
Supplement: Supplementary file 4 — Additional file 4: Population genetics analyses. Sheet 1: Tajima’s per gene. Sheet 2: FST per gene. [file 12915_2023_1610_MOESM4_ESM.xlsx]

## Sheet: Tajimas D per Gene
GeneID	GeneName	Ngoussou	CHAD-UNX	CHAD-DELTA	Avg. CHAD	NIGERIA-UNX	NIGERIA-DELTA	Avg. NIGERIA	NIGER-DELTA	NIGER-UNXP	Avg. NIGER	CAMEROON-DELTA	CAMEROON-UNX	Avg. CAMEROON	chrom	GeneDescription	nSNPs	Gene_midpoint
AGAP010815	TEP1	0.544366	-1.2423	-1.6335	-1.4379	0.623305	0.23977	0.431538	-0.32708	0.209148	-0.058966	0.608315	0.117599	0.362957	3L	thioester-containing protein 1 [Source:VB Community Annotation]	57	1.12044e+07
AGAP010816	TEP3	0.52512	-1.64986	-1.55472	-1.60229	-0.0623091	0.587446	0.262568	0.196472	0.1676	0.182036	0.300337	0.460081	0.380209	3L	thioester-containing protein 3 [Source:VB Community Annotation]	80	11217653
AGAP000818	CYP9K1		2.36755	2.8485	2.60802	0.160718	-0.463558	-0.15142		0.906681	0.906681	-1.06085	-0.937667	-0.999257	X	cytochrome P450 [Source:VB Community Annotation]	32	15241718
AGAP005456	CPR15	1.27654	-0.443326	-1.4429	-0.943114	-0.931267	-0.618749	-0.775008	1.31547	1.17207	1.24377	0.735251	1.23946	0.987358	2L	cuticular protein RR-1 family 15 [Source:VB Community Annotation]	61	1.57593e+07
AGAP004944	hsp70 (1/8)	0.102245	-0.818741	-0.890714	-0.854728	-0.93403	-0.850789	-0.892409	-0.10276	0.0751606	-0.0137999	0.596836	1.15222	0.874529	2L	heat shock 70kDa protein 1/8 [Source:VB Community Annotation]	124	6545326
AGAP006958	Hsp83	0.475118	-1.37691	-1.57826	-1.47758	-1.62685	-1.25766	-1.44225	-1.28033	-0.917467	-1.0989	-0.826339	-0.737695	-0.782017	2L	Heat shock protein 83 [Source:UniProtKB/Swiss-Prot;Acc:Q7PT10]	156	40257570
AGAP010331	hsp110	0.0556248	-1.04052	-1.02045	-1.03048	-0.7369	-0.959065	-0.847983	0.640174	0.308274	0.474224	0.975429	0.509706	0.742567	3L	heat shock protein 110kDa [Source:VB Community Annotation]	64	1245040
AGAP009194	GSTE2					-1.45394		-1.45394		-1.15144	-1.15144				3R	glutathione S-transferase epsilon class 2 [Source:VB Community Annotation]	6	28598146
AGAP000947	GSTU1			-0.887697	-0.887697	-1.33544	-1.59076	-1.4631	-0.930857	-0.556431	-0.743644	-0.929284	-1.03825	-0.983768	X	glutathione S-transferase unclassified 1 [Source:VB Community Annotation]	16	18315901
AGAP009195	GSTE1			-1.65455	-1.65455	-0.13652	-0.318906	-0.227713	-1.53747	-2.07309	-1.80528	1.13922	0.620894	0.880056	3R	glutathione S-transferase epsilon class 1 [Source:VB Community Annotation]	21	2.85993e+07
AGAP000987	CPAP3-A1b		0.0445215	-1.4455	-0.700489	-1.25142	-0.666284	-0.958852				-0.915773	-1.74017	-1.32797	X	cuticular protein [Source:VB Community Annotation]	24	1.89346e+07
AGAP006149	CPLCX3	0.968261	0.206387	0.42943	0.317909	0.374339	-1.01092	-0.318288	0.815841	-0.148143	0.333849	1.09915	-0.305218	0.396969	2L	cuticular protein unclassified [Source:VB Community Annotation]	36	2.71736e+07
AGAP011302	Alk Phosph	-1.76471	1.10405	-0.0811663	0.511442	0.365438	0.843673	0.604556	0.989763	1.10577	1.04777	1.22659	1.0813	1.15395	3L	alkaline phosphatase [Source:VB Community Annotation]	129	2.07652e+07
AGAP000466	ACE2	-1.29396	0.410044	-0.146387	0.131828	0.405621	0.407331	0.406476	0.956134	1.34724	1.15169	0.516027	0.741327	0.628677	X	acetylcholinesterase [Source:VB Community Annotation]	843	8.05577e+06
AGAP004382	GSTD3	-1.94272	-0.68567	-0.0955502	-0.39061	-0.264059	-0.0287076	-0.146383	0.378874	1.03443	0.706654	1.2716	1.62568	1.44864	2R	glutathione S-transferase delta class 3 [Source:VB Community Annotation]	47	5.55097e+07
AGAP009192	GSTE5	-1.6985		-2.26227	-2.26227	-0.296307	0.293593	-0.00135708	-0.0961502	-0.95553	-0.52584	2.06686	-0.483288	0.791785	3R	glutathione S-transferase epsilon class 5 [Source:VB Community Annotation]	32	2.85954e+07
AGAP009193	GSTE4	-1.28507		-1.51731	-1.51731	-1.2128	-1.55879	-1.38579	-1.5263	-1.83231	-1.67931	-0.243348	-2.10343	-1.17339	3R	glutathione S-transferase epsilon class 4 [Source:VB Community Annotation]	19	28596408
AGAP009196	GSTE7	-1.76013	-1.90256	-1.74511	-1.82383	-0.988951	-0.901278	-0.945115	-0.0845027	-0.33819	-0.211346	0.612059	0.813884	0.712971	3R	glutathione S-transferase epsilon class 7 [Source:VB Community Annotation]	24	2.86009e+07
AGAP000877	CYP4G17	-1.57704	0.14692	-0.176417	-0.0147485	-0.497281	-0.754496	-0.625888	-0.351995	-0.0120456	-0.18202	0.965527	1.1154	1.04046	X	cytochrome P450 [Source:VB Community Annotation]	62	1.662e+07
AGAP009197	GSTE3	-1.69728	-1.26485	-2.05355	-1.6592	-0.955213	-1.18447	-1.06984	-0.233223	-0.257738	-0.24548	-0.781217	0.271734	-0.254741	3R	glutathione S-transferase epsilon class 3 [Source:VB Community Annotation]	29	28601824
AGAP000396	TPX1	2.3277	-1.25375	-1.35995	-1.30685	-0.228159	-0.76422	-0.496189	-0.170109	-0.171218	-0.170663	-0.59252	0.103602	-0.244459	X	thioredoxin peroxidase 1 [Source:VB Community Annotation]	69	7240432
AGAP006145	CPLCA1		-1.21777		-1.21777		0.329593	0.329593		0.150404	0.150404	1.3171	-1.54972	-0.116309	2L	cuticular protein 1 in CPLCA family [Source:VB Community Annotation]	13	27151018
AGAP004895	Carb anhydrase	1.63964	-1.08973	-0.47058	-0.780154	-0.561515	-0.105959	-0.333737	0.584515	0.0620493	0.323282	0.540568	-0.0758504	0.232359	2L	carbonic anhydrase [Source:VB Community Annotation]	48	5.49396e+06
AGAP000885	aminopeptidase N	-2.24163	-0.967865	-1.29508	-1.13147	-0.22867	-1.00209	-0.615381	-0.714753	0.224334	-0.245209	-0.191939	-0.995449	-0.593694	X	aminopeptidase N [Source:VB Community Annotation]	90	16731555
AGAP013490	CYP4H24	-0.180675	-0.826374	-1.15108	-0.988728	-0.513962	-0.204979	-0.359471	0.927248	0.0794056	0.503327	-0.0523769	1.05624	0.501931	X	cytochrome P450 [Source:VB Community Annotation]	124	1.46013e+06
AGAP006961	mol chap hptG	0.0571982	-0.642827	-1.09485	-0.868837	-0.839801	-0.442757	-0.641279	-0.502229	0.0311061	-0.235561	-0.648241	-0.398133	-0.523187	2L	molecular chaperone HtpG [Source:VB Community Annotation]	66	4.027e+07
AGAP000109	cyt c subunit VIIa		-0.364582	-1.28833	-0.826458	-0.681471	-0.754243	-0.717857	0.964163	0.0779147	0.521039	-0.419052	1.75134	0.666142	X	cytochrome c oxidase subunit VIIa [Source:VB Community Annotation]	68	1.79295e+06
AGAP007841	ATPase-D	1.83648	-0.30868	-1.13194	-0.720312	-0.603771	-0.187622	-0.395697	0.342954	-0.202899	0.070027	0.109578	0.24191	0.175744	3R	F-type H+-transporting ATPase subunit delta [Source:VB Community Annotation]	47	1842210
AGAP000888	GSTT2	-1.90706	-0.236137	-0.888238	-0.562187	0.123016	-0.269688	-0.0733362	0.185816	-0.183663	0.00107642	0.636732	0.530039	0.583386	X	glutathione S-transferase theta class 2 [Source:VB Community Annotation]	37	1.67472e+07
AGAP009342	GSTU3	-0.373238	-0.0925593	-0.0534307	-0.072995	-0.494977	-0.823373	-0.659175	0.769801	1.24608	1.00794	4.23169e-05	0.186185	0.0931137	3R	glutathione S-transferase unclassified 3 [Source:VB Community Annotation]	58	31557717
AGAP007768	mit cyt c oxidase subunit VIC	1.61527	-0.0782053	-1.21695	-0.647576	-0.575905	-0.565348	-0.570627	0.507263	0.129853	0.318558	0.125908	0.59682	0.361364	3R	mitochondrial cytochrome c oxidase subunit VIC [Source:VB Community Annotation]	26	508510
AGAP008727	mit cyt c oxidase subunit 4	1.25161	-0.0285276	-1.17574	-0.602132	-1.32968	-1.38624	-1.35796	-0.101659	-0.750546	-0.426102	-0.520089	0.30943	-0.105329	3R	cytochrome c oxidase subunit 4, mitochondrial precursor [Source:VB Community Annotation]	46	1.61585e+07
AGAP002327	UGT-Unkown	-1.00556	0.532899	0.118661	0.32578	0.113962	0.208193	0.161077	0.991612	0.891299	0.941455	0.416377	0.422421	0.419399	2R	glucosyl/glucuronosyl transferases [Source:VB Community Annotation]	193	19896989
AGAP008436	ABCC11	-2.47288	0.564795	-0.0184547	0.27317	0.471802	0.734181	0.602991	0.721813	0.745078	0.733446	0.734803	1.21475	0.974777	3R	ATP-binding cassette transporter (ABC transporter) family C member 11 [Source:VB Community Annotation]	351	10721811
AGAP006775	UGT-Unkown	-2.55935	0.570474	0.878668	0.724571	0.909577	0.520771	0.715174	0.413896	0.844806	0.629351	2.75882	1.50572	2.13227	2L	glucosyl/glucuronosyl transferases [Source:VB Community Annotation]	86	3.81278e+07
AGAP006379	ABCA1	-1.1238	0.918148	0.771805	0.844976	0.436806	1.10204	0.769423	1.69255	1.98364	1.8381	1.3945	0.91426	1.15438	2L	ATP-binding cassette transporter (ABC transporter) family A member 1 [Source:VB Community Annotation]	330	3.09294e+07
AGAP006723	COEAE2G	-1.33387	0.958028	-0.0240028	0.467013	-0.00905792	-0.741076	-0.375067	2.91683	1.40828	2.16255	3.43045	2.07223	2.75134	2L	carboxylesterase [Source:VB Community Annotation]	93	3.72837e+07
AGAP009191	GSTE6	-1.77121	1.21041	0.271661	0.741036	0.624336	1.1655	0.894919	1.91791	1.06235	1.49013	1.87645	0.587764	1.23211	3R	glutathione S-transferase epsilon class 6 [Source:VB Community Annotation]	27	28594238
AGAP009190	GSTE8	-1.34641	2.68163	0.103726	1.39268	-0.127554	0.840834	0.35664	1.14097	0.588191	0.864578	0.917102	-0.761986	0.0775579	3R	glutathione S-transferase epsilon class 8 [Source:VB Community Annotation]	85	28591394

## Sheet: Fst per Gene
GeneID	GeneName	CAMDELTA_CAMUNX_zFst	NIGERIADELTA_NIGERIAUNX_zFst	NIGERDELTA_NIGERUNX_zFst	CHADDELTA_CHADUNX_zFst	CAMEROONDELTA_NGOUSSOU_zFst	NIGERIADELTA_NGOUSSOU_zFst	NIGERDELTA_NGOUSSOU_zFst	CHADDELTA_NGOUSSOU_zFst	CAMEROONUNX_NGOUSSOU_zFst	NIGERIAUNX_NGOUSSOU_zFst	NIGERUNX_NGOUSSOU_zFst	CHADUNX_NGOUSSOU_zFst	CAMEROONDELTA_CAMEROONUNX_SE	NIGERIADELTA_NIGERIAUNX_SE	NIGERDELTA_NIGERUNX_SE	CHADDELTA_CHADUNX_SE	CAMEROONDELTA_NGOUSSOU_SE	NIGERIADELTA_NGOUSSOU_SE	NIGERDELTA_NGOUSSOU_SE	CHADDELTA_NGOUSSOU_SE	CAMEROONUNX_NGOUSSOU_SE	NIGERIAUNX_NGOUSSOU_SE	NIGERUNX_NGOUSSOU_SE	CHADUNX_NGOUSSOU_SE	Avg.All_Fst	chrom	GeneName	GeneDescription	nSNPs	Gene_midpoint	Avg.All.Chrom.3L_Fst	Avg.All.Chrom.X_Fst	Avg.All.Chrom.2L_Fst	Avg.All.Chrom.3R_Fst	Avg.All.Chrom.2R_Fst
AGAP010815	TEP1	-0.00694887	0.00198273	0.0574185	0.0368116	0.867099	0.868906	0.866991	0.81593	0.857182	0.869529	0.853544	0.834254	0.01082	0.0139279	0.0684624	0.02669	0.042542	0.0429429	0.0407435	0.044397	0.0439371	0.0426498	0.0458638	0.049595	0.308136	3L	TEP1	thioester-containing protein 1 [Source:VB Community Annotation]	57	1.12044e+07	0.308136	0.290324	0.109786	0.0164568	0.219679
AGAP010816	TEP3	0.173893	0.0195077	-0.00769251	0.0899575	0.729734	0.718431	0.729531	0.625133	0.719765	0.71511	0.720252	0.684429	0.0859278	0.0110829	0.0111391	0.0416327	0.0480198	0.0495761	0.0488201	0.0486127	0.0497962	0.0494961	0.0492385	0.049195	0.269191	3L	TEP3	thioester-containing protein 3 [Source:VB Community Annotation]	80	11217653	0.269191	0.223514	0.1472	0.0751733	0.204336
AGAP000818	CYP9K1	-0.0193349	-0.0121088	0.218917	0.0155953	0.894625	0.849628	1	0.589841	0.862391	0.822676	0.841567	0.569449	0.0019246	0.00268705	0.0439359	0.00715418	0.0237706	0.031814	0	0.0627949	0.0294084	0.0359393	0.0406334	0.0544611	0.290324	X	CYP9K1	cytochrome P450 [Source:VB Community Annotation]	32	15241718	0.188308	0.473437	0.107237	0.0430812	0.212007
AGAP005456	CPR15	0.010433	0.00862444	0.0264359	0.0506946	0.34142	0.175502	0.217747	0.214948	0.352353	0.209215	0.324404	0.154768	0.0111705	0.00916911	0.011908	0.0157453	0.0821993	0.0425402	0.033838	0.0626881	0.0958391	0.071519	0.0669518	0.04474	0.109786	2L	CPR15	cuticular protein RR-1 family 15 [Source:VB Community Annotation]	61	1.57593e+07	0.202093	0.332227	0.235875	0.0199194
AGAP004944	hsp70kDa	0.00664404	0.00344069	0.0200865	0.0177392	0.388774	0.346307	0.386288	0.37731	0.407376	0.386611	0.373866	0.392924	0.00840937	0.0040426	0.00660391	0.00554911	0.0514001	0.0439587	0.0572596	0.0486266	0.0509326	0.0500831	0.0537078	0.0448521	0.1472	2L	hsp70kDa	heat shock 70kDa protein 1/8 [Source:VB Community Annotation]	124	6545326	0.241932	0.145948	0.210246	0.0367281
AGAP006958	Hsp83	-0.002902	0.000448062	0.0249153	0.00935031	0.279741	0.235974	0.244141	0.232127	0.293642	0.234566	0.27121	0.235159	0.00621647	0.00382476	0.0134556	0.005555	0.0590469	0.0656923	0.0530377	0.0621985	0.0623108	0.0687384	0.058254	0.0569849	0.107237	2L	Hsp83	Heat shock protein 83 [Source:UniProtKB/Swiss-Prot;Acc:Q7PT10]	156	40257570		0.141034	0.200062	0.0279562
AGAP010331	hsp110	0.186838	0.166841	0.17092	0.0733614	0.290863	0.382576	0.45105	0.31624	0.377469	0.397346	0.286369	0.385169	0.10503	0.0634722	0.0893973	0.0258429	0.0467994	0.0921223	0.105831	0.131274	0.0883347	0.10235	0.0737246	0.110164	0.188308	3L	hsp110	heat shock protein 110kDa [Source:VB Community Annotation]	64	1245040		0.240724	0.189315	0.195632
AGAP000466	ACE2	0.060504	0.0777188	0.130778	0.0767439	0.608507	0.58379	0.624711	0.544802	0.675561	0.583774	0.620905	0.569126	0.00924933	0.00749721	0.0133696	0.00702883	0.02171	0.0210586	0.0210179	0.0216468	0.0196657	0.0212374	0.0209633	0.0229577	0.223514	X	ACE2	acetylcholinesterase [Source:VB Community Annotation]	843	8.05577e+06		0.168362	0.273664	0.192811
AGAP009194	GSTE2	-0.017987	-0.00497963	0.0582307	0.0151976	0.0212766	-0.010412	0	0.0358578	0.0351906	0.00729058	0.0350295	0		0.0107085	0.0105628	0.0134363	0.0197792	0.00971896		0.0570455	0.0312873	0.0156918	0.0191249	0	0.0164568	3R	GSTE2	glutathione S-transferase epsilon class 2 [Source:VB Community Annotation]	6	28598146		0.224738	0.26329	0.111195
AGAP000947	GSTU1	-0.000309652	0.00796701	0.00379173	0.0437854	0.780142	0.74147	0.609929	0.825099	0.765121	0.680522	0.627019	0.96	0.0190127	0.010237	0.015381	0.014109	0.676087	0.669992	0.506078	0.72929	0.677251	0.598528	0.4992	0.902794	0.473437	X	GSTU1	glutathione S-transferase unclassified 1 [Source:VB Community Annotation]	16	18315901		0.22596	0.305693	0.117034
AGAP009195	GSTE1	0.263363	0.0103078	0.00557431	0.033387	0.445113	0.11937	0.0625782	0.0382979	0.220946	0.192376	0.0340426	0	0.108222	0.00683968	0.00807347	0.00703388	0.113796	0.0171419	0.0107763	0.00484839	0.0610304	0.0294459	0.0115974	0	0.0751733	3R	GSTE1	glutathione S-transferase epsilon class 1 [Source:VB Community Annotation]	21	2.85993e+07		0.214946	0.25799	0.229577
AGAP004382	GSTD3	0.0568004	0.0592884	0.132757	0.0585143	0.52376	0.523773	0.438717	0.417945	0.525694	0.514404	0.480233	0.450979	0.0166234	0.0500512	0.0872147	0.0203689	0.0824813	0.099079	0.141494	0.11878	0.104195	0.103489	0.102985	0.162675	0.219679	2R	GSTD3	glutathione S-transferase delta class 3 [Source:VB Community Annotation]	47	5.55097e+07				0.232673
AGAP009192	GSTE5	0.122565	-0.00346414	0.0110739	0.0192704	0.231752	0.120817	0.082844	-0.0018595	0.0826129	0.0844395	0.0423194	0.0368794	0.0416807	0.00480401	0.00655036	0.00369355	0.0284405	0.0210558	0.0140933	0.00462305	0.0467181	0.0151992	0.0111182	0.00672011	0.0430812	3R	GSTE5	glutathione S-transferase epsilon class 5 [Source:VB Community Annotation]	32	2.85954e+07				0.217832
AGAP009193	GSTE4	0.0345605	-0.0185954	0.0059506	0.0380739	0.102093	0.0453451	0.0369681	0.0230217	-0.00324651	0.0532371	-0.00392481	0.0117863	0.0146164	0.00110101	0.0120247	0.00790562	0.030036	0.0140685	0.0181261	0.0184185	0.00701503	0.0154265	0.00820284	0.0058554	0.0199194	3R	GSTE4	glutathione S-transferase epsilon class 4 [Source:VB Community Annotation]	19	28596408				0.199279
AGAP009196	GSTE7	0.0295896	0.0210268	0.0463329	0.00632547	0.115545	0.0626727	0.0900401	0.00845822	0.160237	0.0501099	0.101128	0.000452694	0.0145732	0.0113662	0.0187094	0.00718619	0.0155688	0.0113911	0.0278706	0.00655919	0.021862	0.0229445	0.0234496	0.00807439	0.0367281	3R	GSTE7	glutathione S-transferase epsilon class 7 [Source:VB Community Annotation]	24	2.86009e+07
AGAP000987	CPAP3-A1b	-0.00341904	0.00146005	0.0720433	0.0859069	0.873924	0.651736	0.867345	0.75837	0.919538	0.697359	0.945348	0.742956	0.00334059	0.00920425	0.0133391	0.0218028	0.147107	0.206808	0.155627	0.205888	0.102781	0.206772	0.0801005	0.208103	0.332227	X	CPAP3-A1b	cuticular protein [Source:VB Community Annotation]	24	1.89346e+07
AGAP006149	CPLCX3	0.0341797	0.102975	0.265339	0.0937826	0.497713	0.50602	0.498306	0.411028	0.532564	0.466306	0.475141	0.421223	0.0168311	0.0403953	0.0729426	0.0198579	0.14177	0.186642	0.1152	0.149353	0.112628	0.155422	0.202875	0.142513	0.235875	2L	CPLCX3	cuticular protein unclassified [Source:VB Community Annotation]	36	2.71736e+07
AGAP011302	Alkal Phosphat	0.0256133	0.0144281	-0.00572198	0.0303562	0.548158	0.53163	0.539444	0.549602	0.560981	0.578692	0.532875	0.551875	0.00904874	0.00490479	0.00259991	0.00929048	0.0450265	0.0398688	0.0504554	0.047794	0.0498244	0.0390741	0.0465468	0.0478711	0.202093	3L	Alkal Phosphat	alkaline phosphatase [Source:VB Community Annotation]	129	2.07652e+07
AGAP000877	CYP4G17	0.089377	0.00596929	-0.00690031	0.0362603	0.422402	0.252407	0.3435	0.257934	0.356969	0.287183	0.330964	0.303055	0.0205916	0.00517143	0.00463444	0.0154764	0.0491233	0.0961071	0.145118	0.089944	0.0714171	0.127202	0.130672	0.0681838	0.145948	X	CYP4G17	cytochrome P450 [Source:VB Community Annotation]	62	1.662e+07
AGAP009197	GSTE3	0.0883413	-0.0114281	0.0085156	0.0114183	0.0359532	0.0356196	0.0651936	0.0023806	0.166257	0.0319975	0.0777314	0.0110914	0.0273907	0.00290597	0.00659725	0.00716723	0.00979016	0.00718108	0.016611	0.0063098	0.0279543	0.00873297	0.0190505	0.00818639	0.0279562	3R	GSTE3	glutathione S-transferase epsilon class 3 [Source:VB Community Annotation]	29	28601824
AGAP000396	TPX1	0.0271134	0.0177765	0.107334	0.0308114	0.358743	0.270075	0.346274	0.24889	0.399237	0.259701	0.438561	0.266025	0.0227667	0.00821333	0.0300777	0.0118959	0.0682218	0.0545813	0.0713992	0.0798648	0.0785464	0.0450019	0.05782	0.0858908	0.141034	X	TPX1	thioredoxin peroxidase 1 [Source:VB Community Annotation]	69	7240432
AGAP006145	CPLCA1	0.109635	0.14923	0.416354	0	0.186761	0.481901	0.401902	0.5	0.169619	0.380185	0.397864	0.410268	0.0419855	0.0839908	0.179443	0.0296235	0.152466	0.202569	0.0735138	0.168874	0.0972712	0.065516	0.139544	0.207393	0.210246	2L	CPLCA1	cuticular protein 1 in CPLCA family [Source:VB Community Annotation]	13	27151018
AGAP004895	Carb anhydr	-0.00148101	0.010605	0.0628573	0.0310472	0.557297	0.519407	0.484457	0.473087	0.559559	0.516521	0.398334	0.537454	0.0130825	0.0076723	0.0265834	0.00941318	0.074468	0.0767582	0.0798204	0.0688065	0.0765049	0.0743072	0.0683155	0.0766236	0.200062	2L	Carb anhydr	carbonic anhydrase [Source:VB Community Annotation]	48	5.49396e+06
AGAP000885	aminopeptidase N	0.133581	0.0787515	0.081227	0.0285148	0.539936	0.517291	0.565425	0.505656	0.603057	0.5199	0.540324	0.494988	0.0286122	0.0356188	0.0263997	0.00867874	0.122325	0.136105	0.136926	0.141158	0.141716	0.128617	0.121052	0.141509	0.240724	X	aminopeptidase N	aminopeptidase N [Source:VB Community Annotation]	90	16731555
AGAP013490	CYP4H24	-0.0132355	0.0216439	0.0133612	0.0379384	0.431989	0.356701	0.496029	0.382556	0.470502	0.363185	0.470367	0.39314	0.00323282	0.00670221	0.00822192	0.00838607	0.0748059	0.0810785	0.0677847	0.0777419	0.0741929	0.0801369	0.0658104	0.0684101	0.168362	X	CYP4H24	cytochrome P450 [Source:VB Community Annotation]	124	1.46013e+06
AGAP006961	m chaperone hptG	0.023571	0.0273592	0.0836491	0.046175	0.438399	0.405834	0.422347	0.424754	0.44725	0.407907	0.398627	0.431293	0.0290074	0.0222577	0.0177157	0.0258603	0.122247	0.0887194	0.109578	0.108899	0.133809	0.110868	0.104086	0.113346	0.189315	2L	m chaperone hptG	molecular chaperone HtpG [Source:VB Community Annotation]	66	4.027e+07
AGAP000109	cyt c oxid sub VIIa	-0.0106794	0.0156163	0.0256288	0.0844368	0.48041	0.41933	0.561846	0.43186	0.525882	0.416086	0.551136	0.519243	0.00558279	0.015894	0.0157364	0.0246229	0.241104	0.108821	0.155283	0.158619	0.229378	0.137758	0.157515	0.122612	0.224738	X	cyt c oxid sub VIIa	cytochrome c oxidase subunit VIIa [Source:VB Community Annotation]	68	1.79295e+06
AGAP007841	ATPase-H	0.0473444	0.0232887	-0.0096892	0.0111092	0.477972	0.449866	0.495582	0.491968	0.56662	0.484464	0.484014	0.492794	0.0136365	0.00946524	0.00356703	0.00909501	0.076069	0.0776683	0.0830188	0.0895103	0.0846654	0.0800085	0.0732206	0.0799156	0.195632	3R	ATPase-H	F-type H+-transporting ATPase subunit delta [Source:VB Community Annotation]	47	1842210
AGAP000888	GSTT2	0.0418516	0.0838602	0.0542535	0.011656	0.466646	0.43439	0.483048	0.4205	0.532911	0.397024	0.350079	0.413959	0.0174925	0.0728689	0.0264593	0.0122828	0.196507	0.19959	0.211109	0.216596	0.164743	0.210616	0.230845	0.173751	0.22596	X	GSTT2	glutathione S-transferase theta class 2 [Source:VB Community Annotation]	37	1.67472e+07
AGAP009342	GSTU3	0.0942264	0.0378365	0.046267	0.0963352	0.412859	0.47089	0.416436	0.481394	0.503303	0.431496	0.486294	0.455434	0.0367296	0.0108235	0.0149666	0.0200373	0.0928109	0.0830389	0.0702064	0.0720345	0.0815253	0.0755365	0.0607792	0.076212	0.192811	3R	GSTU3	glutathione S-transferase unclassified 3 [Source:VB Community Annotation]	58	31557717
AGAP007768	mit cyt c oxid sub VIC	0.144425	0.0322007	0.000711802	0.0723155	0.282172	0.129561	0.240038	0.205213	0.22845	0.175815	0.255822	0.247551	0.0738422	0.0138147	0.00772521	0.0398782	0.0876953	0.0699316	0.0434013	0.0949576	0.0784419	0.0493259	0.043983	0.0514094	0.111195	3R	mit cyt c oxid sub VIC	mitochondrial cytochrome c oxidase subunit VIC [Source:VB Community Annotation]	26	508510
AGAP008727	cyt c oxid sub 4	0.00887859	0.00298878	-0.00432294	0.0579287	0.237878	0.243646	0.281924	0.224031	0.232543	0.23351	0.271479	0.261166	0.0170988	0.00541548	0.00375345	0.0177605	0.0721203	0.0977706	0.101491	0.0879914	0.0840729	0.0920089	0.0884825	0.0891884	0.117034	3R	cyt c oxid sub 4	cytochrome c oxidase subunit 4, mitochondrial precursor [Source:VB Community Annotation]	46	1.61585e+07
AGAP002327	UGT-Unknown	0.0674159	0.0445546	0.0205442	0.0796739	0.52082	0.545199	0.570506	0.524223	0.561509	0.50782	0.554389	0.483191	0.0148881	0.0100005	0.013322	0.0237937	0.0478883	0.0427505	0.0383158	0.0408611	0.0581536	0.047697	0.0403823	0.0461591	0.204336	2R	UGT-Unknown	glucosyl/glucuronosyl transferases [Source:VB Community Annotation]	193	19896989
AGAP008436	ABCC11	0.0663407	0.0746351	0.0303871	0.0976843	0.617491	0.57987	0.660958	0.583054	0.633878	0.620643	0.647399	0.615595	0.00900239	0.00864552	0.00728455	0.014264	0.0293847	0.0281251	0.0309252	0.0333433	0.0310469	0.0292609	0.0303918	0.0302296	0.229577	3R	ABCC11	ATP-binding cassette transporter (ABC transporter) family C member 11 [Source:VB Community Annotation]	351	10721811
AGAP006775	UGT-Unknown	0.212183	0.030315	0.0972898	0.158124	0.654973	0.629237	0.764075	0.728316	0.72185	0.68073	0.688947	0.664984	0.0530824	0.00975881	0.0162089	0.0367929	0.049446	0.0596942	0.0466313	0.0466531	0.0482023	0.0564933	0.0523379	0.0616131	0.273664	2L	UGT-Unknown	glucosyl/glucuronosyl transferases [Source:VB Community Annotation]	86	3.81278e+07
AGAP006379	ABCA1	0.166065	0.076816	0.0922339	0.0976974	0.760239	0.598921	0.77469	0.619896	0.796093	0.655851	0.746949	0.716862	0.0194494	0.0140303	0.0127192	0.0106038	0.0207234	0.0213289	0.0189153	0.0206215	0.0177863	0.0205094	0.0197113	0.0202537	0.26329	2L	ABCA1	ATP-binding cassette transporter (ABC transporter) family A member 1 [Source:VB Community Annotation]	330	3.09294e+07
AGAP006723	COEAE2G	0.338142	0.0381567	0.183768	0.117053	0.793096	0.762689	0.840632	0.781543	0.771274	0.723142	0.768113	0.761439	0.0435212	0.0108401	0.0508995	0.0283578	0.0383757	0.0388391	0.0365548	0.0410588	0.0421373	0.0445225	0.0427587	0.0397085	0.305693	2L	COEAE2G	carboxylesterase [Source:VB Community Annotation]	93	3.72837e+07
AGAP009191	GSTE6	0.0942584	0.0521352	0.01394	0.0506494	0.651262	0.513715	0.524242	0.690335	0.7	0.651823	0.500519	0.661725	0.0325597	0.0125625	0.00771235	0.0263701	0.0499367	0.0489103	0.0443183	0.0455459	0.0584845	0.0396117	0.0499327	0.0635993	0.232673	3R	GSTE6	glutathione S-transferase epsilon class 6 [Source:VB Community Annotation]	27	28594238
AGAP009190	GSTE8	0.159102	0.0395199	0.0399754	0.0183086	0.701598	0.484832	0.320118	0.645258	0.805653	0.639777	0.445658	0.616439	0.0281753	0.00912614	0.012576	0.0102714	0.0413355	0.0344781	0.0240514	0.0254444	0.034248	0.0314233	0.0264013	0.0342028	0.217832	3R	GSTE8	glutathione S-transferase epsilon class 8 [Source:VB Community Annotation]	85	28591394
